# Supplementary material for: Whole exome sequencing identified a new compound heterozygous PRKN mutation in a Chinese family with early-onset Parkinson’s disease
Source: Biosci Rep. 2020 May 20;40(5):BSR20200534. doi: 10.1042/BSR20200534 (PMC7240198; doi:10.1042/BSR20200534)
Supplement: Supplementary Video S1 [file BSR-2020-0534_supp.zip]

Archive with 1 entries (1 files):
- BSR-2020-0534_supp.mov
